# Supplementary material for: Whole-Genome Sequence Analysis of Candida glabrata Isolates from a Patient with Persistent Fungemia and Determination of the Molecular Mechanisms of Multidrug Resistance
Source: J Fungi (Basel). 2023 Apr 26;9(5):515. doi: 10.3390/jof9050515 (PMC10218836; doi:10.3390/jof9050515)
Supplement: Supplementary file 1 [file jof-09-00515-s001.zip]

Archive with 1 entries (1 files):
- jof-2347896-supplementary.pdf
